# Supplementary material for: Classification of human breathing sounds by the common vampire bat, Desmodus rotundus
Source: BMC Biol. 2006 Jun 16;4:18. doi: 10.1186/1741-7007-4-18 (PMC1513255; doi:10.1186/1741-7007-4-18)
Supplement: Additional File 1 — Sound files (mp3 format, 44.1 kHz, 128 kB/s) of all sounds used in the breathing-sound experiments. [file 1741-7007-4-18-S1.zip]

Archive with 12 entries (12 files):
- B1_test1.mp3
- B1_test2.mp3
- B1_test3.mp3
- B1_train.mp3
- B2_test1.mp3
- B2_test2.mp3
- B2_test3.mp3
- B2_train.mp3
- B3_test1.mp3
- B3_test2.mp3
- B3_test3.mp3
- B3_train.mp3
